# Supplementary material for: Induction of the Endoplasmic-Reticulum-Stress Response: MicroRNA-34a Targeting of the IRE1α-Branch
Source: Cells. 2020 Jun 10;9(6):1442. doi: 10.3390/cells9061442 (PMC7348704; doi:10.3390/cells9061442)
Supplement: Supplementary file 1 [file cells-09-01442-s001.zip]

Archive with 8 entries (7 files):
- Supplement/
- Supplement/SFigure 1.tif
- Supplement/SFigure 2.tif
- Supplement/SFigure 3.tif
- Supplement/SFigure 4.tif
- Supplement/Supplementary Legends.docx
- Supplement/Supplementary Table 1.xlsx
- Supplement/Supplementary Table 2.xlsx
