# Supplementary material for: Induction of the Endoplasmic-Reticulum-Stress Response: MicroRNA-34a Targeting of the IRE1α-Branch
Source: Cells. 2020 Jun 10;9(6):1442. doi: 10.3390/cells9061442 (PMC7348704; doi:10.3390/cells9061442)
Supplement: Supplementary file 1 [file cells-09-01442-s001.zip › Supplement/Supplementary Table 1.xlsx]

## Sheet: Tabelle1
Supplementary Table 1
Pathway	GO Accession	Hits	P-Value	Genes
endoplasmic reticulum unfolded protein response(5)	GO:0030968	41	5.49e-10	BAK1,BAX,BFAR,CCND1,CREB3L1,CREB3L2,CREB3L3,CREBRF,CTDSP2,DAB2IP,DDX11,EDEM3,EIF2AK2,EP300,ERN1,FKBP14,GFPT1,GOSR2,HSPA1A,HSPA5,IFNG,IGFBP1,KDELR3,KLHDC3,LMNA,NCK1,POMT2,PPP1R15B,PPP2R5B,PREB,PTPN2,SEC61A1,SEC61A2,SRPRA,SSR1,STC2,SYVN1,TATDN2,TPP1,VCP,XBP1
cellular response to unfolded protein(6)	GO:0034620	42	3.36e-10	BAK1,BAX,BFAR,CCND1,CREB3L1,CREB3L2,CREB3L3,CREBRF,CTDSP2,DAB2IP,DDX11,EDEM3,EIF2AK2,EP300,ERN1,FKBP14,GFPT1,GOSR2,HSPA1A,HSPA5,IFNG,IGFBP1,KDELR3,KLHDC3,LMNA,NCK1,PARK2,POMT2,PPP1R15B,PPP2R5B,PREB,PTPN2,SEC61A1,SEC61A2,SRPRA,SSR1,STC2,SYVN1,TATDN2,TPP1,VCP,XBP1
cellular response to topologically incorrect protein(5)	GO:0035967	46	2.25e-11	ATXN3,BAK1,BAX,BFAR,CCND1,CREB3L1,CREB3L2,CREB3L3,CREBRF,CTDSP2,DAB2IP,DDX11,EDEM3,EIF2AK2,EP300,ERN1,FKBP14,GFPT1,GOSR2,HSPA1A,HSPA5,IFNG,IGFBP1,KDELR3,KLHDC3,LMNA,NCK1,PARK2,POMT2,PPP1R15B,PPP2R5B,PREB,PTPN2,SEC61A1,SEC61A2,SRPRA,SSR1,STC2,SYVN1,TATDN2,TOR1A,TPP1,UBE2W,UFD1L,VCP,XBP1
response to unfolded protein(5)	GO:0006986	49	1.92e-10	BAK1,BAX,BFAR,CCND1,CREB3L1,CREB3L2,CREB3L3,CREBRF,CTDSP2,DAB2IP,DDX11,DNAJB1,DNAJB2,EDEM3,EIF2AK2,EP300,ERN1,ERP44,FAF2,FKBP14,GFPT1,GOSR2,HSPA1A,HSPA5,IFNG,IGFBP1,KDELR3,KLHDC3,LMNA,MFN2,NCK1,PARK2,POMT2,PPP1R15B,PPP2R5B,PREB,PTPN2,SEC61A1,SEC61A2,SRPRA,SSR1,STC2,SYVN1,TATDN2,TOR1B,TPP1,UBE2J2,VCP,XBP1
response to topologically incorrect protein(4)	GO:0035966	53	2.01e-11	ATXN3,BAK1,BAX,BFAR,CCND1,CREB3L1,CREB3L2,CREB3L3,CREBRF,CTDSP2,DAB2IP,DDX11,DNAJB1,DNAJB2,EDEM3,EIF2AK2,EP300,ERN1,ERP44,FAF2,FKBP14,GFPT1,GOSR2,HSPA1A,HSPA5,IFNG,IGFBP1,KDELR3,KLHDC3,LMNA,MFN2,NCK1,PARK2,POMT2,PPP1R15B,PPP2R5B,PREB,PTPN2,SEC61A1,SEC61A2,SRPRA,SSR1,STC2,SYVN1,TATDN2,TOR1A,TOR1B,TPP1,UBE2J2,UBE2W,UFD1L,VCP,XBP1
IRE1 mediated unfolded protein response(6)	GO:0036498	25	1.36e-07	BAK1,BAX,BFAR,CTDSP2,DAB2IP,DDX11,ERN1,FKBP14,GFPT1,GOSR2,HSPA1A,HSPA5,KDELR3,KLHDC3,LMNA,PPP2R5B,PREB,SEC61A1,SEC61A2,SRPRA,SSR1,SYVN1,TATDN2,TPP1,XBP1
response to endoplasmic reticulum stress(5)	GO:0034976	84	5.6e-20	ATP2A2,ATXN3,BAK1,BAX,BCL2,BFAR,CAV1,CCND1,COL4A3BP,CREB3L1,CREB3L2,CREB3L3,CREBRF,CTDSP2,DAB2IP,DDX11,DNAJB2,DNAJC10,EDEM3,EIF2AK2,EIF2B5,EP300,ERLIN1,ERLIN2,ERN1,ERN2,ERP44,FAF2,FAM129A,FKBP14,FOXRED2,GFPT1,GOSR2,GSK3B,HM13,HSPA1A,HSPA5,IFNG,IGFBP1,ITPR1,KDELR3,KIAA0368,KLHDC3,LMNA,MAGEA3,MARCH6,NCK1,NPLOC4,NRBF2,PARK2,PDIA4,PIK3R2,PML,POMT2,PPP1R15B,PPP2R5B,PREB,PTPN2,RNF185,SEC61A1,SEC61A2,SE…
regulation of nuclease activity(5)	GO:0032069	10	0.000477	BAK1,BAX,DAB2IP,ERN1,HMGB1,HSPA1A,HSPA5,OAS3,RPS3,SIRT1
positive regulation of nuclease activity(5)	GO:0032075	7	0.00249	BAK1,BAX,DAB2IP,ERN1,HSPA1A,HSPA5,RPS3
regulation of IRE1 mediated unfolded protein response(6)	GO:1903894	6	0.00518	BAK1,BAX,BFAR,DAB2IP,HSPA1A,HSPA5
regulation of endoplasmic reticulum unfolded protein response(5)	GO:1900101	13	3.1e-05	BAK1,BAX,BFAR,CREBRF,DAB2IP,ERN1,HSPA1A,HSPA5,NCK1,POMT2,PPP1R15B,PTPN2,XBP1
positive regulation of endoplasmic reticulum unfolded protein response(5)	GO:1900103	7	0.00095987	BAK1,BAX,DAB2IP,ERN1,HSPA1A,PTPN2,XBP1
