# Supplementary material for: Induction of the Endoplasmic-Reticulum-Stress Response: MicroRNA-34a Targeting of the IRE1α-Branch
Source: Cells. 2020 Jun 10;9(6):1442. doi: 10.3390/cells9061442 (PMC7348704; doi:10.3390/cells9061442)
Supplement: Supplementary file 1 [file cells-09-01442-s001.zip › Supplement/Supplementary Table 2.xlsx]

## Sheet: Tabelle1
Supplementary Table 2
Name	Sequence
5'-BIP SpeI	GGACTAGTCACAGGCTTGTTACCACCATG
3'-BIP SacI	CGAGCTCGACTAGGTGGTCCACGGTAG
5'-IRE1α SpeI	GGACTAGTCTCCTGGCAGGAAGTCATCAG
3'-IRE1α SacI	CGAGCTCCCTTTATTGTGGTTGGCTCGAC
5'-XBP1 SpeI	GGACTAGTCCACATATATACCAAGCCCC
3'-XBP1 SacI	CGAGCTCCAGAAGCTACACTAGCAGG
5'-XBP1 BS1 mut	CTGCTTTCATCCAGCTCGCGAGCAAAGCCATCTTCCTG
3'-XBP1 BS1 mut	CAGGAAGATGGCTTTGCTCGCGAGCTGGATGAAAGCAG
5'-XBP1 BS2 mut	CCCTTTTCCTTGACTATTACACGTGGTGGAGGATAGCAGAG
3'-XBP1 BS2 mut	CTCTGCTATCCTCCACCACGTGTAATAGTCAAGGAAAAGGG
